# Supplementary material for: The ErChen Decoction and Its Active Compounds Ameliorate Non-Alcoholic Fatty Liver Disease Through Activation of the AMPK Signaling Pathway
Source: Pharmaceuticals (Basel). 2025 Nov 11;18(11):1707. doi: 10.3390/ph18111707 (PMC12655137; doi:10.3390/ph18111707)
Supplement: Supplementary file 1 [file pharmaceuticals-18-01707-s001.zip]

Archive with 10 entries (10 files):
- Supplementary Figure S1.pdf
- Supplementary Figure S2.pdf
- Supplementary Figure S3.pdf
- Supplementary Figure S4.pdf
- Supplementary Figure S5.pdf
- Supplementary Table S1.pdf
- Supplementary Table S2.pdf
- Supplementary Table S3.pdf
- Supplementary Table S4.pdf
- Supplementary Table S5.pdf
